# Supplementary material for: Genetic Trends in General Combining Ability for Maize Yield-Related Traits in Northeast China
Source: Curr Issues Mol Biol. 2025 Oct 23;47(11):877. doi: 10.3390/cimb47110877 (PMC12651405; doi:10.3390/cimb47110877)
Supplement: Supplementary file 1 [file cimb-47-00877-s001.zip]

Archive with 1 entries (1 files):
- cimb-3888242-supplementary.pdf
